# Supplementary material for: Interaction between self-perceived disease control and self-management behaviours among Chinese middle-aged and older hypertensive patients: the role of subjective life expectancy
Source: BMC Public Health. 2022 Apr 13;22:733. doi: 10.1186/s12889-022-12990-8 (PMC9006433; doi:10.1186/s12889-022-12990-8)
Supplement: Supplementary file 2 — Additional file 2: Supplementary Table 1. Fit index for longitudinal cross-lagged models (Model 1–5) between self-perceived disease control and self-management behaviors. [file 12889_2022_12990_MOESM2_ESM.xls]

## Sheet: Sheet1
Supplementary Table 1. Fit index for Longitudinal cross-lagged models (Model 1-5) between self-perceived disease control and self-management behaviors
Model Fit	RMSEA	SRMR	χ2	df	χ2/df
Model1	0.047	0.025	164.993	78	2.12
Model2	0.039	0.022	138.476	78	1.78
Model3	0.05	0.026	175.184	78	2.25
Model4	0.032	0.018	118.29	78	1.52
Model5	0.038	0.019	133.936	78	1.72
Note: SLE = Subjective life expectancy
