# Supplementary material for: Interaction between self-perceived disease control and self-management behaviours among Chinese middle-aged and older hypertensive patients: the role of subjective life expectancy
Source: BMC Public Health. 2022 Apr 13;22:733. doi: 10.1186/s12889-022-12990-8 (PMC9006433; doi:10.1186/s12889-022-12990-8)
Supplement: Supplementary file 3 — Additional file 3: Supplementary Table 2. Tested the longitudinal mediation cross-lagged models (Model 6–10) adding SLE as the mediator. [file 12889_2022_12990_MOESM3_ESM.xls]

## Sheet: Sheet1
Supplementary Table 2. Tested the longitudinal mediation cross-lagged models (Model 6-10) adding SLE as the mediator
Model Fit	RMSEA	SRMR	χ2	df	χ2/df
Model6	0.058	0.037	335.289	123	2.73
Model7	0.042	0.027	230.824	123	1.88
Model8	0.051	0.029	286.252	123	2.33
Model9	0.035	0.02	198.986	123	1.62
Model10	0.021	0.021	214.235	123	1.74
